# Supplementary material for: Utilisation of subsidised genetic and genomic testing in a publicly funded healthcare system 2014–2023
Source: Eur J Hum Genet. 2025 Feb 5;33(8):1044–50. doi: 10.1038/s41431-025-01801-4 (PMC12322065; doi:10.1038/s41431-025-01801-4)
Supplement: Supplementary file 2 — Supplementary Table S1 [file 41431_2025_1801_MOESM2_ESM.xlsx]

## Sheet: Sheet1
Supplementary Table S1: Publicly subsidised test numbers, service volumes, and benefits
paid per category from 2014 to 2023.
Financial year	Category	Number of listed items	Service volumes	Benefits paid
2014	Germline cancer	2	19	AU$7,727
	Somatic cancer	11	48778	AU$10,490,200
	Rare disease	5	24716	AU$8,633,402
	Reproductive	3	60885	AU$19,162,882
	Haematological	6	98690	AU$3,075,307
	Immunological	4	14184	AU$491,081
	Pharmacogenomic	1	3609	AU$159,726
	Total	32	250881	AU$42,020,322
2015	Germline cancer	2	18	AU$6,137
	Somatic cancer	12	53857	AU$11,518,810
	Rare disease	5	25336	AU$8,618,229
	Reproductive	3	56390	AU$17,581,216
	Haematological	6	100246	AU$3,121,616
	Immunological	4	18082	AU$625,949
	Pharmacogenomic	1	6767	AU$298,684
	Total	33	260696	AU$41,770,639
2016	Germline cancer	2	11	AU$4,268
	Somatic cancer	13	57639	AU$12,354,655
	Rare disease	5	25406	AU$8,674,724
	Reproductive	3	60307	AU$18,658,676
	Haematological	6	91386	AU$2,844,547
	Immunological	4	22455	AU$777,547
	Pharmacogenomic	1	7047	AU$310,771
	Total	34	264251	AU$43,625,187
2017	Germline cancer	3	63	AU$40,847
	Somatic cancer	11	62007	AU$12,941,795
	Rare disease	5	28712	AU$9,701,450
	Reproductive	3	60487	AU$18,752,255
	Haematological	6	94989	AU$2,954,486
	Immunological	4	27649	AU$777,547
	Pharmacogenomic	1	7005	AU$310,771
	Total	33	280912	AU$45,657,085
2018	Germline cancer	7	1358	AU$1,065,778
	Somatic cancer	12	67755	AU$13,874,350
	Rare disease	5	30433	AU$9,808,423
	Reproductive	3	66399	AU$20,650,387
	Haematological	6	104995	AU$3,265,758
	Immunological	4	40338	AU$1,401,934
	Pharmacogenomic	1	7401	AU$326,311
	Total	38	318679	AU$50,392,939
2019	Germline cancer	7	3097	AU$2,387,758
	Somatic cancer	14	69340	AU$14,071,541
	Rare disease	7	32434	AU$10,649,294
	Reproductive	7	67259	AU$20,936,494
	Haematological	6	103727	AU$3,226,939
	Immunological	4	44535	AU$1,548,666
	Pharmacogenomic	1	8114	AU$357,270
	Total	46	328506	AU$53,177,962
2020	Germline cancer	9	3803	AU$2,906,925
	Somatic cancer	26	70921	AU$14,342,770
	Rare disease	10	35458	AU$11,913,264
	Reproductive	7	65737	AU$20,551,764
	Haematological	6	95704	AU$2,982,700
	Immunological	4	46550	AU$1,634,548
	Pharmacogenomic	1	8111	AU$356,888
	Total	163	326284	AU$54,688,860
2021	Germline cancer	12	5342	AU$4,526,841
	Somatic cancer	33	82196	AU$17,284,131
	Rare disease	13	37372	AU$13,672,654
	Reproductive	7	78120	AU$24,396,689
	Haematological	6	103505	AU$3,229,549
	Immunological	4	56140	AU$1,987,980
	Pharmacogenomic	1	8832	AU$388,309
	Total	76	371507	AU$65,486,155
2022	Germline cancer	13	5766	AU$4,881,976
	Somatic cancer	37	78749	AU$17,275,762
	Rare disease	16	34233	AU$13,558,701
	Reproductive	13	75653	AU$24,115,346
	Haematological	6	87322	AU$2,724,643
	Immunological	4	49381	AU$1,752,078
	Pharmacogenomic	1	7544	AU$332,163
	Total	90	338648	AU$64,640,665
2023	Germline cancer	13	7494	AU$6,558,028
	Somatic cancer	4	85857	AU$20,085,648
	Rare disease	25	41659	AU$17,154,353
	Reproductive	14	78017	AU$26,695,590
	Haematological	11	93999	AU$3,696,966
	Immunological	7	60674	AU$2,270,634
	Pharmacogenomic	1	8440	AU$371,524
	Total	111	376140	AU$76,832,739
CAGR	Germline cancer	0.2312	0.9429	1.1155
	Somatic cancer	0.1542	0.0648	0.0748
	Rare disease	0.1958	0.0597	0.0793
	Reproductive	0.1867	0.0279	0.0375
	Haematological	0.0697	-0.0054	0.0207
	Immunological	0.0642	0.1753	0.1855
	Pharmacogenomic	0	0.099	0.0983
	Total	0.148	0.046	0.069
CAGR: compound annual growth rate.
