# Supplementary material for: Utilisation of subsidised genetic and genomic testing in a publicly funded healthcare system 2014–2023
Source: Eur J Hum Genet. 2025 Feb 5;33(8):1044–50. doi: 10.1038/s41431-025-01801-4 (PMC12322065; doi:10.1038/s41431-025-01801-4)
Supplement: Supplementary file 3 — Supplementary Table S2 [file 41431_2025_1801_MOESM3_ESM.xlsx]

## Sheet: Sheet1
Supplementary Table S2: Classification of the MBS listed items.
Item	Year introduced	Category	Type	Unique
73287	1994	Reproductive	Genetic	Distinct
73289	1994	Reproductive	Genetic	Other similar items
73290	2010	Somatic cancer	Genetic	Distinct
73291	2010	Rare disease	Genetic	Distinct
73292	2010	Rare disease	Genetic	Other similar items
73293	2010	Reproductive	Genetic	Distinct
73294	2010	Rare disease	Genetic	Distinct
73295	2023	Germline cancer	Genetic	Distinct
73296	2018	Germline cancer	Genetic	Other similar items
73297	2018	Germline cancer	Genetic	Cascade
73298	2019	Rare disease	Genetic	Distinct
73299	2019	Rare disease	Genetic	Cascade
73300	2003	Rare disease	Genetic	Distinct
73301	2021	Somatic cancer	Genetic	Other similar items
73302	2021	Germline cancer	Genetic	Other similar items
73303	2022	Somatic cancer	Genetic	Distinct
73304	2022	Germline cancer	Genetic	Other similar items
73305	2003	Rare disease	Genetic	Other similar items
73308	2006	Haematological	Genetic	Distinct
73309	2007	Haematological	Genetic	Other similar items
73311	2006	Haematological	Genetic	Cascade
73312	2007	Haematological	Genetic	Cascade
73314	2006	Somatic cancer	Genetic	Distinct
73315	2007	Somatic cancer	Genetic	Other similar items
73317	2006	Haematological	Genetic	Distinct
73318	2007	Haematological	Genetic	Other similar items
73320	2006	Immunological	Genetic	Distinct
73321	2007	Immunological	Genetic	Other similar items
73323	2008	Immunological	Genetic	Distinct
73324	2008	Immunological	Genetic	Other similar items
73325	2012	Somatic cancer	Genetic	Distinct
73326	2012	Somatic cancer	Genetic	Distinct
73327	2012	Pharmacogenomic	Genetic	Distinct
73328	2012	Somatic cancer	Genetic	Other similar items
73330	2012	Somatic cancer	Genetic	Distinct
73332	2012	Somatic cancer	Genetic	Distinct
73333	2013	Germline cancer	Genetic	Distinct
73334	2013	Germline cancer	Genetic	Cascade
73335	2015	Somatic cancer	Genetic	Other similar items
73336	2014	Somatic cancer	Genetic	Distinct
73337	2014	Somatic cancer	Genetic	Distinct
73338	2014	Somatic cancer	Genetic	Distinct
73339	2015	Germline cancer	Genetic	Distinct
73340	2015	Germline cancer	Genetic	Cascade
73341	2020	Somatic cancer	Genetic	Distinct
73342	2016	Somatic cancer	Genetic	Other similar items
73343	2018	Somatic cancer	Genetic	Distinct
73344	2019	Somatic cancer	Genetic	Distinct
73345	2019	Rare disease	Genetic	Distinct
73346	2019	Reproductive	Genetic	Cascade
73347	2019	Reproductive	Genetic	Cascade
73348	2019	Rare disease	Genetic	Cascade
73349	2019	Reproductive	Genetic	Cascade
73350	2019	Reproductive	Genetic	Cascade
73351	2019	Somatic cancer	Genetic	Distinct
73352	2020	Rare disease	Genetic	Distinct
73353	2020	Rare disease	Genetic	Cascade
73354	2020	Germline cancer	Genetic	Distinct
73355	2020	Germline cancer	Genetic	Distinct
73356	2020	Germline cancer	Genetic	Distinct
73357	2020	Germline cancer	Genetic	Cascade
73358	2020	Rare disease	Genomic	Other similar items
73359	2020	Rare disease	Genomic	Distinct
73360	2020	Rare disease	Genomic	Other similar items
73361	2020	Rare disease	Genetic	Cascade
73362	2020	Reproductive	Genetic	Other similar items
73363	2020	Rare disease	Genetic	Cascade
73364	2020	Somatic cancer	Genetic	Distinct
73365	2020	Somatic cancer	Genetic	Other similar items
73366	2020	Somatic cancer	Genetic	Distinct
73367	2020	Somatic cancer	Genetic	Distinct
73368	2020	Somatic cancer	Genetic	Distinct
73369	2020	Somatic cancer	Genetic	Distinct
73370	2020	Somatic cancer	Genetic	Distinct
73371	2020	Somatic cancer	Genetic	Distinct
73372	2020	Somatic cancer	Genetic	Distinct
73373	2020	Somatic cancer	Genetic	Distinct
73374	2020	Somatic cancer	Genetic	Distinct
73375	2020	Somatic cancer	Genetic	Other similar items
73376	2020	Somatic cancer	Genetic	Other similar items
73377	2020	Somatic cancer	Genetic	Distinct
73378	2020	Somatic cancer	Genetic	Distinct
73379	2020	Somatic cancer	Genetic	Distinct
73380	2020	Somatic cancer	Genetic	Distinct
73381	2020	Somatic cancer	Genetic	Other similar items
73382	2020	Somatic cancer	Genetic	Distinct
73383	2020	Somatic cancer	Genetic	Distinct
73384	2022	Reproductive	Genetic	Distinct
73385	2022	Reproductive	Genetic	Other similar items
73386	2022	Reproductive	Genetic	Other similar items
73387	2022	Reproductive	Genetic	Other similar items
73388	2022	Reproductive	Genetic	Distinct
73389	2022	Reproductive	Genetic	Distinct
73391	2022	Somatic cancer	Genetic	Distinct
73392	2023	Rare disease	Genomic	Distinct
73393	2023	Rare disease	Genetic	Cascade
73396	2023	Haematological	Genetic	Distinct
73397	2023	Haematological	Genetic	Distinct
73398	2023	Haematological	Genetic	Distinct
73399	2023	Haematological	Genetic	Distinct
73401	2023	Rare disease	Genomic	Distinct
73402	2023	Rare disease	Genomic	Other similar items
73404	2023	Rare disease	Genetic	Cascade
73410	2023	Immunological	Genetic	Distinct
73411	2023	Immunological	Genetic	Cascade
73412	2023	Immunological	Genetic	Cascade
73416	2023	Rare disease	Genomic	Distinct
73417	2023	Rare disease	Genetic	Cascade
73420	2023	Haematological	Genetic	Distinct
73422	2023	Rare disease	Genomic	Distinct
73423	2023	Rare disease	Genetic	Cascade
73433	2023	Somatic cancer	Genomic	Distinct
